# Supplementary material for: Reduced levels of NGF shift astrocytes toward a neurotoxic phenotype
Source: Front Cell Dev Biol. 2023 Apr 18;11:1165125. doi: 10.3389/fcell.2023.1165125 (PMC10151754; doi:10.3389/fcell.2023.1165125)
Supplement: Supplementary file 1 [file Table1.XLSX]

## Sheet: UPREGULATED
	GeneSymbol	GeneName	Sequence	ID	logFC	CI.025	CI.975	AveExpr	t	P.Value	adj.P.Val	B
0	Cst7	cystatin F (leukocystatin)	AGAGAGTCCTTTGATGACATTACTGGAGCACGTGCAGAGCAAAGCAGATACAGTCAACAA	A_51_P137419	5.25123	5.10741	5.39505	9.81703	71.5626	3.3512e-11	7.27904e-07	15.6573
1	Inmt	indolethylamine N-methyltransferase	CGAATCGCCTTCCCTGGGAAAGTTATAGCAATCATTTGTAAAGCCTTGCTCCACAGCTTT	A_51_P162162	4.27468	4.14819	4.40117	8.13531	66.2359	5.72364e-11	7.27904e-07	15.328
2	I830012O16Rik	RIKEN cDNA I830012O16 gene	TGCCAAATGGAAATTGTAGAATAAATGTAAAAGTTTCAATTAAAATAGAGTCCTGTGTGT	A_66_P117933	4.00285	3.71312	4.29258	6.64649	27.0783	2.74819e-08	3.9465e-06	10.0895
3	Ccl5	chemokine (C-C motif) ligand 5	TCTCAGCTGCTCCGAGGCTCTGCACAGCAAACCCAAGAAATCAGCATTTCATTGAAATTT	A_52_P638459	3.52145	3.41416	3.62875	9.58971	64.3266	7.00761e-11	7.27904e-07	15.1975
4	Gpr17	G protein-coupled receptor 17	GCTGGGGTGTAAATCTTACTGCTAGACTGATGTCACCACACAGACAAATAATCTCTGATG	A_51_P170463	3.50776	3.36203	3.6535	8.3311	47.1749	5.98255e-10	1.59362e-06	13.6185
5	Gmnc	geminin coiled-coil domain containing	CTTCCCTTTAACTTTGATAAGTGATGCAGATATTATGTAGGGTGAACCTTATATACAACC	A_55_P2194992	3.45388	2.75006	4.15769	7.96065	9.61823	2.95074e-05	0.000279656	2.55936
6	Oasl2	2'-5' oligoadenylate synthetase-like 2	TGCTCTAGAATGGTACCAATCCAGTATCAATGTATGACAAGTGCTTGTTAAATAAAGAAG	A_51_P387123	3.40357	3.26503	3.5421	9.60494	48.1526	5.19182e-10	1.59362e-06	13.7333
7	I830012O16Rik	RIKEN cDNA I830012O16 gene	CTTAAAGCTCACAGACCACCTTTTGATCACATTTTTTCTCTACAATAAATGACAACTGCC	A_55_P1972872	3.40106	3.25047	3.55165	9.21252	44.2662	9.28613e-10	1.59362e-06	13.254
8	Ifit1	interferon-induced protein with tetratricopeptide repeats 1	CACACATTACTGGAAAGATACTAAGAACCAAGAAGACTTTTGGCTTCCTAGAGAATTAAA	A_51_P327751	3.39334	2.6529	4.13377	8.19641	8.98235	4.59374e-05	0.000380112	2.06566
9	Slco1a4	solute carrier organic anion transporter family, member 1a4	TATCTCGGTGGATATGTGATTGCCTAATACATGTGAGGCCCTGAGTTCAACCACAAGGTA	A_51_P335569	3.37337	3.11681	3.62992	11.2103	25.7709	3.86078e-08	4.43947e-06	9.74496
10	Ifit3	interferon-induced protein with tetratricopeptide repeats 3	CAATTTTCCAGTCAGCAAACCTCATTACTAATCATGTAGGGAATGGAGCTTAAAGCAGAC	A_51_P359570	3.23237	3.06642	3.39832	11.5038	38.1756	2.58031e-09	1.68431e-06	12.3604
11	Usp18	ubiquitin specific peptidase 18	CCAAGCTGGTTGGAGCCTCCAGCCTTCAAAATTCTGAATCTAATAAACATTAATGCACAC	A_55_P2114953	3.2042	3.06433	3.34406	9.00274	44.9021	8.41486e-10	1.59362e-06	13.3368
12	Gm38958	predicted gene, 38958	GAGTTGGAGAACCGACACTTGAGCACTGTGGTGCAAATAAAACCCGCTTTCTCCCAAGTT	A_55_P2010567	3.15947	2.67597	3.64298	6.23146	12.8074	4.46102e-06	7.6214e-05	4.65755
13	Saa3	serum amyloid A 3	TTCTTTGCATCTTGATCCTGGGAGTTGACAGCCAAAGATGGGTCCAGTTCATGAAAGAAG	A_55_P1953169	3.08834	2.94685	3.22983	8.76831	42.7795	1.17575e-09	1.59362e-06	13.0532
14	Ephx4	epoxide hydrolase 4	AGAAACAAGGAGAGACTGACTTTATCTCCTACAGGGAGTCTTTCATGGAATTTCAAAAAA	A_55_P2074694	3.05301	2.9019	3.20413	8.66963	39.5973	2.00486e-09	1.59362e-06	12.5867
15	Gria1	glutamate receptor, ionotropic, AMPA1 (alpha 1)	CATTTGATCAGACACTAAATATTTGGGGTAGGGATTTCTGTCTTATTTTCAAATAGCCAG	A_55_P2113758	3.04939	2.86049	3.23829	8.2683	31.6392	9.4178e-09	2.8493e-06	11.1477
16	Apol9b	apolipoprotein L 9b	AGCCGACACCCATCCTCAGGCATGTCATGGTCCCCTAAATAAACCGTTTCTGTTGTTCCT	A_66_P110633	2.97714	2.80176	3.15251	9.32611	33.2721	6.65879e-09	2.47025e-06	11.4803
17	Dio3os	deiodinase, iodothyronine type III, opposite strand	ATATGGGACACTTGGGAAACCCTGCCATCCACATTTCTGGACAGGGGCGGGTGTTGTGTG	A_55_P1962861	2.96795	2.81193	3.12397	6.1332	37.2839	3.03736e-09	1.74434e-06	12.2123
18	Trim34a	tripartite motif-containing 34A	AAATACCCATTTAACTGTCTTGTACATAATACATGGGCCTATAGTCCTTTGTACTCAATG	A_66_P105689	2.9031	2.75349	3.05271	7.5408	38.0317	2.64846e-09	1.68431e-06	12.3368
19	B230311B06Rik	RIKEN cDNA B230311B06 gene	TTGACAGCGTGACGGAAAACAAGAATGGACCCCTACATGTTGTTCTTGGATCTCCATACA	A_52_P81324	2.90193	2.75727	3.04659	9.06017	39.3183	2.10513e-09	1.59362e-06	12.5432
20	C3	complement component 3	ATTCACAGAATCTATGGTGGTTTATGGTTGTCCCAACTGACTACAGCCCAGCCCTCTAAT	A_51_P110301	2.87599	2.74709	3.00488	13.9221	43.732	1.00985e-09	1.59362e-06	13.183
21	Xaf1	XIAP associated factor 1	TCTGTATTTCTGGACCACAGTCACTCATTTGGCTCCAAAATAAACTTATCTCTGCATCCT	A_55_P1966838	2.86998	2.41819	3.32178	7.50067	12.4505	5.38681e-06	8.6261e-05	4.44908
22	Defb1	defensin beta 1	AGAGCTGACAGTAGTTTGAAGAATGGACATAAAGGACGAGCGATGGATTGTAAAATTAGT	A_52_P321140	2.83855	2.50341	3.17369	6.54275	16.6003	7.77913e-07	2.41276e-05	6.57184
23	Soat2	sterol O-acyltransferase 2	ACACGTTTGGTTCTTTCTGCTTCTCCCAATGCAACAATAAAAATCTTAGTCTCGGACTGG	A_66_P116372	2.82762	2.56705	3.0882	5.8119	21.2686	1.43902e-07	8.50905e-06	8.37958
24	Rtp4	receptor transporter protein 4	CTTTCCTGGACATGCTCTGAAAATAGCCTAAACCATGGCCCACACATAATGGACCCAATA	A_51_P304170	2.80982	2.61034	3.00931	11.0606	27.6071	2.40616e-08	3.7656e-06	10.2232
25	Pla2g5	phospholipase A2, group V	CGGGACACATCCGATCTATATTTAGAGACCTTTAGTGTTCAAACATTTTCTAAATAAAGC	A_55_P1962693	2.7773	2.45524	3.09937	9.61404	16.9017	6.88562e-07	2.25388e-05	6.70418
26	Pde8b	phosphodiesterase 8B	GCTTTCTATTGTACTGCTGCGTTATCTACATGTGATGAAATGTTTTTGTGAAGTACTTGT	A_55_P2017982	2.74936	2.62501	2.87372	9.58757	43.3328	1.07588e-09	1.59362e-06	13.1292
27	C3	complement component 3	TGCAGAAAGGGAAGAAGTACCTCATGTGGGGCCTCTCCTCTGACCTCTGGGGAGAAAAGC	A_55_P2038525	2.72638	2.59077	2.86199	13.1368	39.405	2.07339e-09	1.59362e-06	12.5568
28	Col14a1	collagen, type XIV, alpha 1	CTCGACTTACAGGGATTGCTTTGTAAATGCAGATATGTTTTTGAAGACTTGTTTTTATCC	A_55_P2124736	2.7139	2.42442	3.00337	6.98877	18.3749	3.90237e-07	1.53931e-05	7.31707
29	Myb	myeloblastosis oncogene	TGACAGTGTATCTACTGCCTTGTAGCAAAATAAAGCTATCCTCTTATTTTACATACTTCC	A_55_P2017826	2.71288	2.57344	2.85233	9.23913	38.1306	2.60142e-09	1.68431e-06	12.353
30	Gbp2b	guanylate binding protein 2b	TCAAAAACACTTTCTCCTTCTAAGAGTTTTAGAATGACTTCTACACAGAATGGAGAACTC	A_51_P398766	2.70221	2.48243	2.92199	7.69912	24.0978	6.11917e-08	5.56442e-06	9.2724
31	Ly86	lymphocyte antigen 86	CCTGAGTAGTCTTGAAGCCCTATTGTAGTACCTCTCCTTATGTAATTACGTTTCATCAAA	A_51_P465350	2.64755	2.47127	2.82384	13.1743	29.4364	1.54772e-08	3.23691e-06	10.6623
32	Gbp6	guanylate binding protein 6	GGCTCTCTTAAATGGATTTTCTACAGTTCTTTTTCATTACCTTGTCCGTTATCTAAAGCA	A_55_P2052385	2.57814	2.29948	2.85681	6.5799	18.133	4.27065e-07	1.6034e-05	7.22008
33	Trim67	tripartite motif-containing 67	TTCCTGTATTACTTTTTGGAAAACTTGAGTTTTACCACATTCTTAAACAGATTTGAAATA	A_52_P1130990	2.53798	2.13869	2.93728	7.50804	12.4577	5.3661e-06	8.61062e-05	4.45335
34	Ccl12	chemokine (C-C motif) ligand 12	CCTGAAGTTCCCCACGGGCAGTGTGATATTTATTATGATATCTAAAAAGAGATGTTTTTA	A_55_P1984556	2.53758	2.37991	2.69524	8.83851	31.546	9.61104e-09	2.8798e-06	11.1281
35	Cfi	complement component factor i	GGCTAGTCCTAAAGTTTCTTCCAAGTTTATGCTGTTTTAGAATTCTGCCATATAATCTAC	A_55_P2026270	2.52772	2.40697	2.64846	8.46611	41.0316	1.56823e-09	1.59362e-06	12.8035
36	Apoc2	apolipoprotein C-II	GGGAAAGGAAAACCTGATGACAGACACCGCGCCTCTTTGCTCGCATCACCAGACCAGGAT	A_51_P334979	2.51928	2.3977	2.64086	8.94074	40.6126	1.68341e-09	1.59362e-06	12.7413
37	Isg15	ISG15 ubiquitin-like modifier	TGTAGACACGCTTAAGAAGAAGGTGTCCAGCGGAACAAGTCACGAAGACCAGTTCTGGCT	A_66_P128537	2.50497	2.34795	2.66198	8.41564	31.2683	1.02144e-08	2.9417e-06	11.0691
38	P2ry13	purinergic receptor P2Y, G-protein coupled 13	GAATCACTTGCTAATCTTGACCTTTACAAACTCCATTTAATATGGCACATTTGGTCCGCA	A_51_P374900	2.48428	2.21603	2.75253	8.61538	18.1513	4.24152e-07	1.60017e-05	7.22745
39	Endou	endonuclease, polyU-specific	AATTTCAACCCCAAATGACATGTTTATTTGCACCTGATGCTCAGGAGCCAGATGTGGACC	A_55_P2066559	2.47671	1.86351	3.08992	6.80813	7.91628	0.000102865	0.00068115	1.16577
40	Tfcp2l1	transcription factor CP2-like 1	GTCTAAACTGGAGAGCCAAAGATGGCACACTGTAAAAAGAGCAGATGGCATGGAATGTTC	A_55_P2413458	2.47528	1.77195	3.17861	8.5515	6.89785	0.000242693	0.00128684	0.207759
41	C1s2	complement component 1, s subcomponent 2	ATCAACAGCATGGAACTCTGCATCTCTAACAAGATGCAGACAGGGAACACAGCCTTTTTT	A_55_P2150179	2.47091	2.29919	2.64262	8.99472	28.2036	2.07727e-08	3.56523e-06	10.3702
42	Ddo	D-aspartate oxidase	ACCAGGGGGCGATGTTGTATCAATCTCAAATAAACCAGAGCATCTGAAAATTTAGAAATG	A_66_P123155	2.46631	2.26915	2.66346	9.68583	24.5182	5.43477e-08	5.21102e-06	9.3947
43	C1s1	complement component 1, s subcomponent 1	AAAGAGTCTGCATGGAGGCAGGGTTGATCACTGAGCCGTGTTGGTTATTCAGTTACTATT	A_55_P2042612	2.46153	2.27321	2.64986	8.99788	25.6179	4.02179e-08	4.48696e-06	9.7033
44	Cxcl10	chemokine (C-X-C motif) ligand 10	GCTTTGCATTGTATATGGAAGAACTTGTGTCATCAAGTATGTATCAATGGGTAGTTAAAG	A_55_P2016462	2.45793	2.34239	2.57346	10.9494	41.6967	1.40345e-09	1.59362e-06	12.9004
45	Npvf	neuropeptide VF precursor	TGCTCTACGTCATGATCTGCCAGCACCAAGAAATTCAGAGTCCTGGTGGAAAGCGAACGA	A_55_P1991310	2.45593	2.32249	2.58938	14.2011	36.0708	3.81581e-09	1.89619e-06	12.0027
46	Xaf1	XIAP associated factor 1	CCTTCAACCCTTGCATTTATGGACTCTGGAAATCGAAGATCCACAGTGAGTAAAGATGTT	A_55_P1966833	2.45024	2.20232	2.69816	9.58985	19.3708	2.72387e-07	1.265e-05	7.70225
47	Irf7	interferon regulatory factor 7	GCATAAGGTGTACGAACTTAGCCGGGAGCTTGGATCTACTGTGGGCCCAGCCACGGAAAA	A_51_P421876	2.44626	2.22284	2.66968	6.97375	21.4601	1.35347e-07	8.23765e-06	8.44417
48	Aldh1a1	aldehyde dehydrogenase family 1, subfamily A1	GACTAGTTGTGACTTAAGCTCTGTCCCTCAGTGACTCCTTGAAGTACTCACCACACATAA	A_51_P334942	2.4397	2.32212	2.55728	12.9162	40.6682	1.66758e-09	1.59362e-06	12.7496
49	Nek11	NIMA (never in mitosis gene a)-related expressed kinase 11	GCCTGGACAATGGCCTGTTCATCTCCAATGATGTATTTTTGATCAACACTTTTTTCTTCC	A_51_P262325	2.43868	2.26814	2.60921	7.57094	28.0277	2.16857e-08	3.65281e-06	10.3273

## Sheet: DOWNREGULATED
	GeneSymbol	GeneName	Sequence	ID	logFC	CI.025	CI.975	AveExpr	t	P.Value	adj.P.Val	B
0	Tinagl1	tubulointerstitial nephritis antigen-like 1	AAGGGCCCTGTTTGGAAACTGCAGGGAGTATAGACAGATTCCAGGTCCCTGGTCAGCCAG	A_52_P418489	-3.78065	-4.02852	-3.53279	7.23808	-29.8953	1.39145e-08	3.20789e-06	10.7672
1	Nusap1	nucleolar and spindle associated protein 1	AGGGAGGCTGGAAGACCACATTTTTGTTCAGTAGCCTGGAAAATCTATTAGTCTTATTGA	A_51_P240453	-3.76299	-5.24259	-2.2834	11.1623	-4.9847	0.00164061	0.00567673	-1.91556
2	Col6a3	collagen, type VI, alpha 3	ATGGTCCCAGTTTTCTGGATTAGACTTCGATCAATATTCTTCTAAATCCTCTGACAAATG	A_52_P479262	-3.73165	-4.03466	-3.42864	7.73611	-24.1376	6.05029e-08	5.55797e-06	9.28409
3	Mmp12	matrix metallopeptidase 12	GGGCTGCAGCATTCCAATAATCCAAAGTCAATAATGTACCCCACCTACAGATACCTTAAC	A_55_P2024803	-3.58784	-4.00918	-3.16649	6.22078	-16.6895	7.50175e-07	2.36549e-05	6.61124
4	Serpine1	serine (or cysteine) peptidase inhibitor, clade E, member 1	GGTCACATGGTCTTGAATTTTGTTGGTTACATATGCCTTTTTGTTGTTGTTTGTCTTCAC	A_55_P2119257	-3.54792	-3.69841	-3.39743	11.8269	-46.2079	6.90301e-10	1.59362e-06	13.5013
5	Tfap2c	transcription factor AP-2, gamma	TTTATGCGAGTGCACACAGGGTATTGAAACTGAAGATGAAGCTGGGCTTTTCTCTCTTGG	A_51_P418820	-3.47717	-3.78012	-3.17422	7.19561	-22.4957	9.80406e-08	7.13818e-06	8.78254
6	Cav3	caveolin 3	AGGCTTTGCGTTCACATGTACTGTAATAGCCAGTCTTCTAGAGGTGTGACTCGTCTCCTC	A_51_P255304	-3.46303	-3.89602	-3.03004	6.56594	-15.6757	1.14664e-06	3.11205e-05	6.14964
7	Cck	cholecystokinin	CTTCAGTGACTCCCAGACCTAATGTTGCTATGCTATTAAAGAGATTTCCTTCTGCCCCTC	A_55_P1977431	-3.46242	-3.70079	-3.22405	7.31186	-28.4691	1.94767e-08	3.40973e-06	10.4345
8	Crct1	cysteine-rich C-terminal 1	GATACAAGTCAGGGGTGGGACTTCAGATCACGCTATGGGCAGGAGGTTGTGCACAGCAGT	A_51_P461040	-3.44059	-3.70195	-3.17924	8.72991	-25.802	3.82886e-08	4.41908e-06	9.75342
9	Col2a1	collagen, type II, alpha 1	GTCCTACACAATGGTGCTATTCTGTGTCAAACACCTCTGTATTTTTTAAAACATCAATTG	A_55_P2004179	-3.39752	-3.59315	-3.20188	8.43737	-34.0375	5.69277e-09	2.24554e-06	11.6288
10	Il11	interleukin 11	CTGGGGTCTCTATGAAATCTGTTCACAGTGTCTTCCTCACTTCCTACATTATTTATTAAA	A_51_P267783	-3.38585	-3.53623	-3.23548	6.61789	-44.1301	9.48584e-10	1.59362e-06	13.236
11	Fbln2	fibulin 2	CTCAACTATGGCTACAGCTGACATTCCATTCCTTCATCCACTGTGTTCCTCAATTAAAAA	A_52_P590535	-3.31767	-3.50517	-3.13017	9.39151	-34.68	5.00425e-09	2.11174e-06	11.7502
12	Cdc25c	cell division cycle 25C	ATCTGGGCAGTCCCATTACTACGGTTCCTAAGCTGAGTCAAAATGTAAAGCTAGAAGACC	A_66_P114695	-3.22815	-3.38682	-3.06949	7.16891	-39.8774	1.90965e-09	1.59362e-06	12.6299
13	Rspo3	R-spondin 3 homolog (Xenopus laevis)	GGATACTACTTTCTAACAAGGTGTATCTAGTAGGAGAGAAAGCCACCACAATAAATATAT	A_55_P2163659	-3.05626	-3.30594	-2.80658	6.83611	-23.9912	6.30797e-08	5.61923e-06	9.241
14	Nuf2	NUF2, NDC80 kinetochore complex component, homolog (S. cerevisiae)	GCACTCTCTGAACTACTTAGTGTCTGTGCAGATTTCTCTCCTGAATTTCTATGCTCCTCT	A_55_P2113964	-3.00938	-3.17566	-2.8431	8.24836	-35.4716	4.28308e-09	1.93434e-06	11.8955
15	Ccnb1	cyclin B1	TATGAGGAGATGTACCCTCCAGAAATAGGTGACTTCGCCTATGTGACTAACAACACGTAC	A_55_P1952256	-3.00615	-3.30058	-2.71173	8.6194	-20.0118	2.18152e-07	1.08737e-05	7.9389
16	Ccnb1	cyclin B1	TGAGTGATGTAGACGCAGATGATGGAGCTGACCCAAACCTCTGTAGTGAATATGTGAAAG	A_55_P2128668	-2.98419	-3.18789	-2.7805	8.30812	-28.7141	1.83621e-08	3.35109e-06	10.4931
17	Insm1	insulinoma-associated 1	GCCCTTGTACAACCGACAGCTCTTACTTTTAAATGCAATCTCTTTTCTACATACATTATT	A_55_P1977943	-2.97777	-3.28576	-2.66977	7.57564	-18.9494	3.16439e-07	1.37147e-05	7.54194
20	2200002D01Rik	RIKEN cDNA 2200002D01 gene	GGGAAGGAGTATGCCGCTGGCTGCAAGAAGCATGAACGCTCCTCAGACAAGGCCAAGAAA	A_51_P502872	-2.95026	-3.08537	-2.81515	8.6973	-42.7971	1.1724e-09	1.59362e-06	13.0557
21	Gm5593	predicted gene 5593	CATAGGATACCTACCGTGTTTACTTGCTCTTCAATAAAGGTTGTGACTTCTCATTTAAAA	A_55_P2103706	-2.94297	-3.13511	-2.75082	11.1763	-30.02	1.35216e-08	3.2061e-06	10.7953
22	Rgs8	regulator of G-protein signaling 8	TCACTCACCTTTACTATACACAGGCTGTGAGAACATAATAAACAAAACCTGAACAAGCTG	A_55_P2004861	-2.93185	-3.1161	-2.7476	8.38433	-31.1882	1.03966e-08	2.9417e-06	11.0519
23	Scx	scleraxis	TGAACAGAGAGATGGACAGGCGGGTGATGGCTTGACTCTAAGCAGCCGAACACTGACCCA	A_51_P380432	-2.89727	-3.02673	-2.76782	9.35743	-43.8645	9.8898e-10	1.59362e-06	13.2008
24	Kif2c	kinesin family member 2C	TCCGAGATGACAGATCAGCCAGACTATGACTTGGAGACCTTTGTGAACAAAGCAGAATCT	A_55_P2100209	-2.88895	-3.13497	-2.64294	7.86002	-23.0159	8.38336e-08	6.58041e-06	8.94588
25	Vsig4	V-set and immunoglobulin domain containing 4	GGATTACTCCTCTTTCTCTAGGGCCAGATGACTTTTAATTGATATTACTATTGCTACATT	A_55_P2012899	-2.86877	-4.01548	-1.72206	6.21407	-4.90332	0.00179794	0.00612119	-2.01668
26	Cdkn3	cyclin-dependent kinase inhibitor 3	ACCAGAGGGGAGCTGTCAAAATATAGAGTCCCAAACCTTCTGGACCTCTACCAACAATAT	A_52_P30989	-2.86577	-3.02236	-2.70917	9.2328	-35.8685	3.96672e-09	1.90979e-06	11.9668
27	Eln	elastin	ATACCGGAAGCCTTGACGATGGATTTGGTGACATGATCCCTCTCTCTTTGGTTCCCCTGT	A_52_P609972	-2.85815	-3.18506	-2.53123	7.36187	-17.1357	6.27243e-07	2.11539e-05	6.8052
28	Lox	lysyl oxidase	ATTTCAATGAGACCCTTATCTCTTTATTGAACATTATGTTAGGGACAGTAAAAGCCATGC	A_66_P138929	-2.85349	-3.34001	-2.36697	6.79341	-11.4954	9.15529e-06	0.000123161	3.86141
29	Col1a1	collagen, type I, alpha 1	TGACCAACTGAACGTGACCAAAAACCAAAAGTGCATTCAACCTTACCAAAAAAGAAAAAA	A_55_P2118520	-2.82852	-2.97113	-2.68591	11.8852	-38.8746	2.27666e-09	1.60406e-06	12.4731
30	Anxa8	annexin A8	ATCCTCTGATCGTGGTCTCCGAGCCTGAAGAACATGACAGAACTCTTCTCAATATTCGTT	A_51_P207591	-2.81811	-2.96805	-2.66817	6.93879	-36.8366	3.30106e-09	1.77358e-06	12.1361
31	Ccnb1	cyclin B1	GCCACCTGGAAAAGAATCCTGTCTCATTTGCTGTTTTAATTTATACATCTGATATCAAGT	A_55_P2065671	-2.80203	-2.91861	-2.68546	11.9257	-47.1103	6.03942e-10	1.59362e-06	13.6108
32	Ptprn	protein tyrosine phosphatase, receptor type, N	GAGCTTCTACCTTAAGAACGTGCAGACCCAGGAGACGCGCACGCTCACTCAGTTCCACTT	A_51_P318510	-2.80024	-3.10494	-2.49553	5.66982	-18.0121	4.46947e-07	1.6506e-05	7.1711
33	Cenpa	centromere protein A	GTTCAGGAAGAAGCCTTTCAGCATGGTTGTTAGAGAAATATGTGAGAAGTTCAGCCGTGG	A_66_P121459	-2.79492	-2.94689	-2.64295	10.9502	-36.0466	3.83351e-09	1.89619e-06	11.9984
34	Angptl4	angiopoietin-like 4	ATGGTGCTGTTGTAGGTGCTGTGGATGCACAGGTGCTAACTGTGGTTCCCAGGCACAGCT	A_51_P338443	-2.79423	-2.94523	-2.64322	9.5769	-36.2671	3.67561e-09	1.89619e-06	12.0372
35	Cenpe	centromere protein E	GCTGGTGGCAGTTCTTTCTGCTTGCATCTGTGACATTCCACACGCTGAACTGTTAATTAT	A_51_P164014	-2.76907	-2.90904	-2.62911	11.8078	-38.7773	2.31637e-09	1.60406e-06	12.4576
36	Gldn	gliomedin	CCATCAGTAACCACAGATTCTAAACGACCAGCAAGTAACAGTTGTAAGTAGTAAAATAAA	A_55_P1982499	-2.76289	-3.0791	-2.44667	6.20244	-17.125	6.29896e-07	2.11974e-05	6.80063
38	Dlgap5	discs, large (Drosophila) homolog-associated protein 5	GATTCAAGTGACATAGAGCATGATGTAAATAAAATAAATGTCAAGATGGATTGTTTCTCT	A_52_P411003	-2.70205	-2.89693	-2.50717	7.3696	-27.1757	2.68122e-08	3.93006e-06	10.1144
39	Kif2c	kinesin family member 2C	GAAACGGCACCAATGATGACTTCAAATAAAGATCTGTTTGATATCACACTAGCCTCTTCC	A_66_P125209	-2.69896	-2.89866	-2.49926	7.60631	-26.4893	3.19641e-08	4.13393e-06	9.93683
40	Ube2c	ubiquitin-conjugating enzyme E2C	ATAAGTGGTCTGCACTATATGATGTCAGGACTATCTTGCTCTCTATCCAGAGCCTGCTAG	A_55_P1996941	-2.68382	-2.89423	-2.47341	11.7973	-24.9995	4.75618e-08	4.87272e-06	9.53173
41	Mustn1	musculoskeletal, embryonic nuclear protein 1	GCCAAGAACCAGGACATCAAGTCTAAGACATACCAGGTCATGCGGGACTACGAGCAAGCC	A_52_P335064	-2.68289	-2.85815	-2.50764	6.69536	-30.0038	1.3572e-08	3.2061e-06	10.7917
42	1700009N14Rik	RIKEN cDNA 1700009N14 gene	GCAGGTTTAGCTGTTTGTTTCTTCCCTGAGGTTCAAAACTAAGGGTCCTGCAGTTACAAC	A_52_P464228	-2.66983	-3.06986	-2.26979	5.15567	-13.0808	3.87369e-06	6.97354e-05	4.81343
43	Serinc2	serine incorporator 2	TCCTAGACCATGTGCCTTAATGAGTCTCTAAGACTTCACTCAATAAACATGCCAGTACCT	A_55_P1953758	-2.66899	-2.92324	-2.41474	7.31615	-20.5748	1.80505e-07	9.84373e-06	8.14
44	Actg2	actin, gamma 2, smooth muscle, enteric	TCTGGGGATCCCCACAAGACTGCTGTCACCAGCCACAGATCATTAAAACCTTCAAGCCTT	A_55_P1963807	-2.66206	-3.3051	-2.01902	6.64262	-8.11381	8.80091e-05	0.000607294	1.33992
45	Ankle1	ankyrin repeat and LEM domain containing 1	GAAACCATGTCCCCCAAAACAAACCAAAAAACAACAACAAAGCCAAGATGGTACTCTGGA	A_55_P2085412	-2.64895	-2.80048	-2.49742	9.31337	-34.2633	5.43911e-09	2.24554e-06	11.6718
46	Ptgs2	prostaglandin-endoperoxide synthase 2	TTTTTGAAAAGTTTGAAGTTAGAACTTAGGCTGTTGGAATTTACGCATAAAGCAGACTGC	A_51_P254855	-2.64281	-2.85092	-2.43471	7.41275	-24.8902	4.90137e-08	4.92699e-06	9.50088
47	2810417H13Rik	RIKEN cDNA 2810417H13 gene	TATAGATATAGTAGTAACTGTTTTGAGATAGGATCTCATTATATAGCCTCTTAGGTGGCC	A_66_P133404	-2.64266	-2.97449	-2.31084	8.2382	-15.6092	1.18008e-06	3.14389e-05	6.11827
48	Col7a1	collagen, type VII, alpha 1	CTGTGATACCATGGTGCTGATGGGAGGGGACGGGGCATTAAAGCTGCTGTTTTAAAAGGC	A_55_P2064292	-2.63757	-2.84399	-2.43115	9.21003	-25.0439	4.6986e-08	4.86438e-06	9.54422
49	Kif15	kinesin family member 15	GTGGGATTGTATTTGCTCACATGGTAGAACTAAACTAAAAGACCTTAACTATGAATCATG	A_52_P227391	-2.63385	-3.1434	-2.12429	7.81835	-10.1308	2.10333e-05	0.000220697	2.93659
50	Ttk	Ttk protein kinase	CATGTCTTCTTCAAGAGAAAATTCGAAAATCAGGACCAAGGTAAGTCCCAGAAGTGATGT	A_52_P110534	-2.62993	-3.11697	-2.1429	7.19717	-10.5837	1.57913e-05	0.000179905	3.25567
51	Cdca8	cell division cycle associated 8	TCTCCTATTCTGTTGTCATTTGTGCCCTCTATGGGCGGGTGTGTTTCAAGTTGGTTTTCT	A_51_P155142	-2.6282	-2.73446	-2.52194	12.6116	-48.479	4.95501e-10	1.59362e-06	13.7708
52	Ube2c	ubiquitin-conjugating enzyme E2C	ACCTGCAAGAAACCTATTCAAAGCAGGTCTCCAGCCAAGATCCCTGATGCAAGCTGGCCG	A_51_P451151	-2.62549	-2.75566	-2.49532	12.0357	-39.5314	2.02804e-09	1.59362e-06	12.5765
